# Supplementary material for: Follicular size predicts success in artificial insemination with frozen-thawed sperm in donkeys
Source: PLoS One. 2017 May 17;12(5):e0175637. doi: 10.1371/journal.pone.0175637 (PMC5435134; doi:10.1371/journal.pone.0175637)
Supplement: S1 Data — (XLS) [file pone.0175637.s001.xls]

## Sheet: Sheet1
Fresh Abyssinian Donkey sperm evaluation
Collection #	Donkey #	Volume (mL)	Total motility (%)	Progressive motility (%)	Vigor	Concentration (x10^6/mL)	Viability (%)	Normal morphology (%)
1	1	37	0.75	0.7	3.5	401	0.67	0.98
1	2	40	0.7	0.6	2.5	102	0.81	0.85
1	3	34	0.1	0.05	2	279	0.88	0.98
1	4	25	0.85	0.85	4	196	0.69	0.81
1	5	61	0.85	0.7	4	1.27	0.68	0.6
2	1	33	0.85	0.85	4	298	0.85	0.48
2	2	50	0.75	0.65	3.5	161	0.8	0.83
2	3	40	0.4	0.35	2.5	339	0.71	0.82
2	4	35	0.7	0.6	4	452	0.64	0.55
2	5	45	0.5	0.3	2.5	42	0.83	0.85
3	1	26	0.7	0.5	2.5	418	0.86	0.78
3	2	40	0.7	0.65	3.5	128	0.8	0.91
3	3	7	0.8	0.7	3.5	564	0.85	0.94
3	4	26	0.4	0.4	4.5	427	0.85	0.72
3	5	58	0.6	0.6	4	47	0.8	0.74
4	1	45	0.8	0.7	3	272	0.84	0.69
4	2	42	0.65	0.6	3	210	0.91	0.96
4	3	85	0.45	0.4	4.5	177	0.93	0.96
4	4	15	0.5	0.5	4	548	0.9	0.95
4	5	58	0.75	0.7	3	34	0.84	0.79
5	1	58	0.5	0.4	2.5
5	2	30	0.75	0.7	3.5
5	3	40	0.75	0.75	4.5
5	4	31	0.7	0.65	4.5
5	5	61	0.65	0.65	4
