# Supplementary material for: Follicular size predicts success in artificial insemination with frozen-thawed sperm in donkeys
Source: PLoS One. 2017 May 17;12(5):e0175637. doi: 10.1371/journal.pone.0175637 (PMC5435134; doi:10.1371/journal.pone.0175637)
Supplement: S2 Data — (XLS) [file pone.0175637.s002.xls]

## Sheet: Sheet1
	Supplementary Data 2: Frozen-thawed Abyssinian Donkey sperm evaluation
	Straw - BC+G							Tube - BC+G							Straw - BOTU							Tube - BOTU							Straw - INRA							Tube - INRA
Collection #	Total Motility (%)	Progressive Motility (%)	Vigor	Viability (%)	Normal Morphology (%)	3h Motility	3h Motility, diluted 1:1 (%)	Total Motility (%)	Progressive Motility (%)	Vigor	Viability (%)	Normal Morphology (%)	3h Motility (%)	3h Motility, diluted 1:1 (%)	Total Motility (%)	Progressive Motility (%)	Vigor	Viability (%)	Normal Morphology (%)	3h Motility (%)	3h Motility, diluted 1:1 (%)	Total Motility (%)	Progressive Motility (%)	Vigor	Viability (%)	Normal Morphology (%)	3h Motility (%)	3h Motility, diluted 1:1 (%)	Total Motility (%)	Progressive Motility (%)	Vigor	Viability (%)	Normal Morphology (%)	3h Motility (%)	3h Motility, diluted 1:1 (%)	Total Motility (%)	Progressive Motility (%)	Vigor	Viability (%)	Normal Morphology (%)	3h Motility (%)	3h Motility, diluted 1:1 (%)
1	0.15	0.1	1.5	0.73	0.91	0.02		0.35	0.25	2	0.75	0.94	0.1		0.4	0.35	2	0.8	0.91	0.01		0.45	0.4	2	0.73	0.81	0		0.2	0.15	2.5	0.76	0.94	0.15		0.45	0.4	3	0.69	0.86	0.5
1	0.1	0.05	2	0.54	0.94	0.1		0.35	0.25	2.5	0.65	0.95	0.05		0.4	0.35	3	0.62	0.8	0.01		0.6	0.5	3.5	0.66	0.91	0.05		0.2	0.2	3	0.52	0.94	0.15		0.4	0.4	3.5	0.73	0.84	0.35
1
1	0.15	0.1	2.5	0.59	0.9	0.1		0.35	0.25	2.5	0.83	0.91	0.4		0.4	0.4	3	0.58	0.94	0.02		0.5	0.45	3	0.66	0.9	0.05		0.45	0.4	3	0.7	0.94	0.25		0.35	0.3	3	0.67	0.9	0.45
1	0.05	0.01	1	0.93	0.83	0		0.2	0.05	1.5	0.7	0.8	0		0.15	0.1	2	0.76	0.89	0.01		0.35	0.25	2	0.6	0.83	0.02		0.2	0.2	3	0.85	0.91	0.02		0.3	0.25	3	0.61	0.85	0.2
2	0.35	0.25	1.5	0.6	0.89	0.01		0.3	0.2	2	0.95	0.89	0.05		0.3	0.3	2	0.85	0.91	0.01		0.35	0.3	2	0.84	0.77	0		0.2	0.2	2.5	0.75	0.91	0.15		0.4	0.4	2.5	0.84	0.83	0.15
2	0.03	0.01	1.5	0.88	0.94	0.1		0.15	0.1	1.5	0.89	0.89	0.1		0.35	0.3	2.5	0.76	0.89	0.01		0.4	0.35	2	0.83	0.89	0.02		0.3	0.25	2.5	0.86	0.97	0.1		0.5	0.45	3	0.83	0.87	0.25
2	0.03	0.01	1.5	0.76	0.93	0.02		0.1	0.05	1.5	0.88	0.97	0.05		0.2	0.15	2	0.8	0.94	0.01		0.3	0.2	2	0.81	0.81	0		0.3	0.3	2.5	0.76	0.93	0.1		0.3	0.3	2	0.86	0.9	0.2
2	0.2	0.15	1.5	0.66	0.93	0.05		0.4	0.3	2.5	0.87	0.89	0.2		0.5	0.45	2.5	0.78	0.95	0.03		0.4	0.4	2.5	0.82	0.86	0		0.35	0.35	3	0.76	0.97	0.1		0.45	0.45	3	0.89	0.89	0.3
2	0.01	0.01	1.5	0.7	0.87	0
3	0.1	0.02	1.5	0.7	0.73	0.01		0.02	0.01	1	0.74	0.72	0.01	0.05	0.4	0.3	2.5	0.68	0.68	0	0.1	0.5	0.45	3	0.76	0.67	0.01	0.25	0.25	0.2	3.5	0.79	0.73	0.05	0.03	0.4	0.35	3	0.74	0.73	0.25	0.2
3	0.1	0.02	1	0.81	0.86	0.01	0.01	0.15	0.1	1.5	0.8	0.91	0.15	0.15	0.25	0.2	2.5	0.75	0.95	0.02		0.4	0.35	3.5	0.84	0.89	0.15	0.3	0.2	0.15	2.5	0.68	0.93	0.15		0.25	0.2	3.5	0.77	0.93	0.35	0.3
3	0.02	0.01	1	0.71	0.91	0.01		0.15	0.01	1.5	0.86	0.93	0.05	0.05	0.1	0.05	2	0.62	0.91	0.01		0.3	0.25	3	0.86	0.89	0	0.03	0.2	0.2	3	0.67	0.93	0.15		0.3	0.25	3.5	0.83	0.93	0.15	0.05
3	0.2	0.15	2.5	0.77	0.89	0.15	0.1	0.2	0.15	2.5	0.85	0.88	0.15	0.25	0.4	0.35	3.5	0.82	0.9	0.05	0.15	0.2	0.15	2	0.82	0.93	0.05	0.1	0.25	0.2	3.5	0.79	0.89	0.1	0.02	0.4	0.35	3.5	0.75	0.91	0.3	0.2
3	0.05	0.02	2	0.67	0.89	0.01		0.2	0.15	2.5	0.75	0.86	0.1	0.1	0.25	0.2	3	0.76	0.89	0.1		0.35	0.3	3	0.83	0.93	0.03	0.07	0.05	0.02	3	0.59	0.88	0.05		0.4	0.4	3.5	0.76	0.88	0.3	0.3
4	0.1	0.05	1.5	0.7	0.8	0.01	0.03	0.15	0.01	1	0.87	0.69	0.01	0.05	0.35	0.3	2.5	0.74	0.8	0	0.1	0.3	0.3	2	0.86	0.6	0	0.05	0.1	0.1	3	0.58	0.78	0.01	0.03	0.4	0.35	3	0.83	0.79	0.2	0.15
4	0.03	0.01	1	0.79	0.9	0.02	0.02	0.05	0.01	1	0.91	0.85	0.01	0.03	0.35	0.25	2	0.83	0.92	0.02	0.1	0.4	0.35	3	0.84	0.84	0	0.05	0.15	0.1	2.5	0.66	0.9	0.02	0.1	0.4	0.4	3.5	0.8	0.92	0.2	0.1
4	0.05	0.01	1.5	0.71	0.95	0.01	0.05	0.1	0.03	1.5	0.78	0.92	0.02	0	0.4	0.35	3	0.74	0.93	0.01	0.05	0.4	0.4	3.5	0.81	0.92	0.03	0.15	0.4	0.4	3.5	0.57	0.86	0.3	0.1	0.5	0.45	4	0.84	0.9	0.4	0.4
4	0.2	0.15	2.5	0.69	0.88	0.07	0.1	0.2	0.15	1.5	0.81	0.91	0.25	0.35	0.35	0.3	3.5	0.76	0.97	0	0.08	0.35	0.25	2.5	0.65	0.87	0.01	0.2	0.05	0.05	3	0.59	0.93	0.05	0.01	0.35	0.35	4	0.64	0.83	0.3	0.2
4	0.1	0.03	1.5	0.74	0.85	0.1	0.1	0.2	0.15	2	0.77	0.86	0.01	0.1	0.2	0.15	2	0.85	0.92	0.02	0.04	0.2	0.15	2	0.64	0.89	0.05	0.1	0.2	0.15	2	0.8	0.93	0.2	0.08	0.35	0.3	3	0.7	0.84	0.45	0.4
Mean	0.106316	0.0610526	1.60526	0.72	0.884211	0.0421053	0.0585714	0.201111	0.123333	1.77778	0.814444	0.876111	0.095	0.113	0.319444	0.269444	2.52778	0.75	0.894444	0.0188889	0.0885714	0.375	0.322222	2.58333	0.77	0.845	0.0261111	0.13	0.225	0.201111	2.86111	0.704444	0.903889	0.116667	0.0528571	0.383333	0.352778	3.19444	0.765556	0.866667	0.294444	0.23
SD	0.0861	0.0704	0.49	0.0941	0.054	0.046	0.041	0.109	0.097	0.5	0.078	0.074	0.105	0.11	0.106	0.107	0.5	0.079	0.07	0.023	0.037	0.1	0.102	0.6	0.088	0.089	0.037	0.092	0.107	0.108	0.4	0.102	0.062	0.08	0.039	0.069	0.074	0.5	0.081	0.052	0.106	0.118
All data combined for Straw vs. Tube comparison
		Straw							Tube
Collection	Extender	Total Motility (%)	Progressive Motility (%)	Vigor	Viability (%)	Normal Morphology (%)	3h Motility	3h Motility, diluted 1:1 (%)	Total Motility (%)	Progressive Motility (%)	Vigor	Viability (%)	Normal Morphology (%)	3h Motility	3h Motility, diluted 1:1 (%)
1	BC+G	0.15	0.1	1.5	0.73	0.91	0.02		0.35	0.25	2	0.75	0.94	0.1
1	BC+G	0.1	0.05	2	0.54	0.94	0.1		0.35	0.25	2.5	0.65	0.95	0.05
1	BC+G
1	BC+G	0.15	0.1	2.5	0.59	0.9	0.1		0.35	0.25	2.5	0.83	0.91	0.4
1	BC+G	0.05	0.01	1	0.93	0.83	0		0.2	0.05	1.5	0.7	0.8	0
2	BC+G	0.35	0.25	1.5	0.6	0.89	0.01		0.3	0.2	2	0.95	0.89	0.05
2	BC+G	0.03	0.01	1.5	0.88	0.94	0.1		0.15	0.1	1.5	0.89	0.89	0.1
2	BC+G	0.03	0.01	1.5	0.76	0.93	0.02		0.1	0.05	1.5	0.88	0.97	0.05
2	BC+G	0.2	0.15	1.5	0.66	0.93	0.05		0.4	0.3	2.5	0.87	0.89	0.2
2	BC+G	0.01	0.01	1.5	0.7	0.87	0
3	BC+G	0.1	0.02	1.5	0.7	0.73	0.01		0.02	0.01	1	0.74	0.72	0.01	0.05
3	BC+G	0.1	0.02	1	0.81	0.86	0.01	0.01	0.15	0.1	1.5	0.8	0.91	0.15	0.15
3	BC+G	0.02	0.01	1	0.71	0.91	0.01		0.15	0.01	1.5	0.86	0.93	0.05	0.05
3	BC+G	0.2	0.15	2.5	0.77	0.89	0.15	0.1	0.2	0.15	2.5	0.85	0.88	0.15	0.25
3	BC+G	0.05	0.02	2	0.67	0.89	0.01		0.2	0.15	2.5	0.75	0.86	0.1	0.1
4	BC+G	0.1	0.05	1.5	0.7	0.8	0.01	0.03	0.15	0.01	1	0.87	0.69	0.01	0.05
4	BC+G	0.03	0.01	1	0.79	0.9	0.02	0.02	0.05	0.01	1	0.91	0.85	0.01	0.03
4	BC+G	0.05	0.01	1.5	0.71	0.95	0.01	0.05	0.1	0.03	1.5	0.78	0.92	0.02	0
4	BC+G	0.2	0.15	2.5	0.69	0.88	0.07	0.1	0.2	0.15	1.5	0.81	0.91	0.25	0.35
4	BC+G	0.1	0.03	1.5	0.74	0.85	0.1	0.1	0.2	0.15	2	0.77	0.86	0.01	0.1
1	BOTU	0.4	0.35	2	0.8	0.91	0.01		0.45	0.4	2	0.73	0.81	0
1	BOTU	0.4	0.35	3	0.62	0.8	0.01		0.6	0.5	3.5	0.66	0.91	0.05
1	BOTU
1	BOTU	0.4	0.4	3	0.58	0.94	0.02		0.5	0.45	3	0.66	0.9	0.05
1	BOTU	0.15	0.1	2	0.76	0.89	0.01		0.35	0.25	2	0.6	0.83	0.02
2	BOTU	0.3	0.3	2	0.85	0.91	0.01		0.35	0.3	2	0.84	0.77	0
2	BOTU	0.35	0.3	2.5	0.76	0.89	0.01		0.4	0.35	2	0.83	0.89	0.02
2	BOTU	0.2	0.15	2	0.8	0.94	0.01		0.3	0.2	2	0.81	0.81	0
2	BOTU	0.5	0.45	2.5	0.78	0.95	0.03		0.4	0.4	2.5	0.82	0.86	0
2	BOTU
3	BOTU	0.4	0.3	2.5	0.68	0.68	0	0.1	0.5	0.45	3	0.76	0.67	0.01	0.25
3	BOTU	0.25	0.2	2.5	0.75	0.95	0.02		0.4	0.35	3.5	0.84	0.89	0.15	0.3
3	BOTU	0.1	0.05	2	0.62	0.91	0.01		0.3	0.25	3	0.86	0.89	0	0.03
3	BOTU	0.4	0.35	3.5	0.82	0.9	0.05	0.15	0.2	0.15	2	0.82	0.93	0.05	0.1
3	BOTU	0.25	0.2	3	0.76	0.89	0.1		0.35	0.3	3	0.83	0.93	0.03	0.07
4	BOTU	0.35	0.3	2.5	0.74	0.8	0	0.1	0.3	0.3	2	0.86	0.6	0	0.05
4	BOTU	0.35	0.25	2	0.83	0.92	0.02	0.1	0.4	0.35	3	0.84	0.84	0	0.05
4	BOTU	0.4	0.35	3	0.74	0.93	0.01	0.05	0.4	0.4	3.5	0.81	0.92	0.03	0.15
4	BOTU	0.35	0.3	3.5	0.76	0.97	0	0.08	0.35	0.25	2.5	0.65	0.87	0.01	0.2
4	BOTU	0.2	0.15	2	0.85	0.92	0.02	0.04	0.2	0.15	2	0.64	0.89	0.05	0.1
1	INRA	0.2	0.15	2.5	0.76	0.94	0.15		0.45	0.4	3	0.69	0.86	0.5
1	INRA	0.2	0.2	3	0.52	0.94	0.15		0.4	0.4	3.5	0.73	0.84	0.35
1	INRA
1	INRA	0.45	0.4	3	0.7	0.94	0.25		0.35	0.3	3	0.67	0.9	0.45
1	INRA	0.2	0.2	3	0.85	0.91	0.02		0.3	0.25	3	0.61	0.85	0.2
2	INRA	0.2	0.2	2.5	0.75	0.91	0.15		0.4	0.4	2.5	0.84	0.83	0.15
2	INRA	0.3	0.25	2.5	0.86	0.97	0.1		0.5	0.45	3	0.83	0.87	0.25
2	INRA	0.3	0.3	2.5	0.76	0.93	0.1		0.3	0.3	2	0.86	0.9	0.2
2	INRA	0.35	0.35	3	0.76	0.97	0.1		0.45	0.45	3	0.89	0.89	0.3
2	INRA
3	INRA	0.25	0.2	3.5	0.79	0.73	0.05	0.03	0.4	0.35	3	0.74	0.73	0.25	0.2
3	INRA	0.2	0.15	2.5	0.68	0.93	0.15		0.25	0.2	3.5	0.77	0.93	0.35	0.3
3	INRA	0.2	0.2	3	0.67	0.93	0.15		0.3	0.25	3.5	0.83	0.93	0.15	0.05
3	INRA	0.25	0.2	3.5	0.79	0.89	0.1	0.02	0.4	0.35	3.5	0.75	0.91	0.3	0.2
3	INRA	0.05	0.02	3	0.59	0.88	0.05		0.4	0.4	3.5	0.76	0.88	0.3	0.3
4	INRA	0.1	0.1	3	0.58	0.78	0.01	0.03	0.4	0.35	3	0.83	0.79	0.2	0.15
4	INRA	0.15	0.1	2.5	0.66	0.9	0.02	0.1	0.4	0.4	3.5	0.8	0.92	0.2	0.1
4	INRA	0.4	0.4	3.5	0.57	0.86	0.3	0.1	0.5	0.45	4	0.84	0.9	0.4	0.4
4	INRA	0.05	0.05	3	0.59	0.93	0.05	0.01	0.35	0.35	4	0.64	0.83	0.3	0.2
4	INRA	0.2	0.15	2	0.8	0.93	0.2	0.08	0.35	0.3	3	0.7	0.84	0.45	0.4
Mean	Mean	0.214909	0.175091	2.31818	0.724727	0.894	0.0589091	0.0666667	0.319815	0.266111	2.51852	0.783333	0.862593	0.138519	0.157667
SD	SD	0.132	0.129	0.72	0.093	0.0614	0.068	0.04	0.125	0.136	0.8	0.084	0.073	0.144	0.116
