# Supplementary material for: Follicular size predicts success in artificial insemination with frozen-thawed sperm in donkeys
Source: PLoS One. 2017 May 17;12(5):e0175637. doi: 10.1371/journal.pone.0175637 (PMC5435134; doi:10.1371/journal.pone.0175637)
Supplement: S3 Data — (XLS) [file pone.0175637.s003.xls]

## Sheet: Sheet1
Abyssinian Donkey: Artificial Insemination with Frozen-Thawed Spermatozoa
No.	Female estimated age (y)	Pre-ovulatory follicular size (mm)	Jack #	Post-thaw sperm motility (%)	Artificial insemination preparation *	Artificial insemination outcome **
1	20	37.4	3	0.3	3	0
2	4	33.9	4	0.5	1	0
3	4	33.1	3	0.4	4	0
4	3.5	32.7	4	0.4	4	1
5	10	40.1	3	0.4	4	1
6	6	34.5	3	0.4	2	1
7	12	36.6	4	0.4	3	1
8	6	29.9	2	0.45	1	2
9	13	39.2	4	0.4	2	1
10	8	38.6	1	0.4	1	0
11	8	34.3	1	0.35	3	1
12	9	35.7	3	0.4	2	1
13	8	37.3	2	0.4	4	1
14	7	40.4	1	0.3	3	0
15	12	39.9	2	0.4	3	0
16	12	41.3	1	0.4	1	0
17	17	31.9	4	0.4	2	0
18	18	39.3	1	0.45	4	0
19	5	36.4	1	0.4	2	0
20	7	34.5	1	0.5	1	1
* Artificial insemination preparation
1	INRA as is
2	INRA diluted 1:1 with autologous seminal plasma
3	BOTU diluted 1:1 with BotuSemen
4	BOTU diluted 1:1 with autologous seminal plasma
** Artificial insemination outcome
0	Not pregnant
1	Pregnant
2	Suspected abortion
